# Supplementary material for: N-Source Determines Barley Productivity, Nutrient Accumulation, and Grain Quality in Cyprus Rainfed Agricultural Systems
Source: Int J Environ Res Public Health. 2023 Feb 23;20(5):3943. doi: 10.3390/ijerph20053943 (PMC10001598; doi:10.3390/ijerph20053943)
Supplement: Supplementary file 1 [file ijerph-20-03943-s001.zip]

Archive with 1 entries (1 files):
- ijerph-2188079-supplementary.pdf
